# Supplementary material for: Tff3 Deficiency Differentially Affects the Morphology of Male and Female Intestines in a Long-Term High-Fat-Diet-Fed Mouse Model
Source: Int J Mol Sci. 2023 Nov 15;24(22):16342. doi: 10.3390/ijms242216342 (PMC10671422; doi:10.3390/ijms242216342)
Supplement: Supplementary file 1 [file ijms-24-16342-s001.zip]

Archive with 1 entries (1 files):
- ijms-2605601-supplementary.pdf
